# Supplementary material for: Bacterial detoxification of plant defence secondary metabolites mediates the interaction between a shrub and frugivorous birds
Source: Nat Commun. 2023 Mar 31;14:1821. doi: 10.1038/s41467-023-37525-6 (PMC10066296; doi:10.1038/s41467-023-37525-6)
Supplement: Supplementary file 2 — Source Data [file 41467_2023_37525_MOESM2_ESM.xlsx]

## Sheet: Fig 1c
	Dry matter digestibility (%) by birds fed with the different diets
	Bird #	Banana	Banana+pulp	Banana+seed	Banana+pulp+seed
Experienced birds	1	92.0338	90.1379	83.3241	88.7113
	2	91.9806	92.4797	85.608	88.3407
	3	88.0611	84.728	82.0639	84.9034
	4	85.8073	88.3585	84.9994	83.3432
	5	90.6571	88.6998	86.9079	88.0621
	6	88.431	89.6918	84.6928	88.9838
Naïve birds	7	96.8103	87.1168	84.2302	82.9519
	8	85.0144	91.3115	87.2105	81.9656
	9	87.3954	83.8963	84.2016	79.1305
	10	83.1298	77.4762	84.0699	80.0502

## Sheet: Fig 2d
Glucosinolates µg/gr FW
Ochradenus baccatus fruit (before birds' digestive system)	Experienced birds	Naïve birds
14.379	1.00435	1.18296
11.6465	1.07581	1.92569
18.16	1.62002	1.86066
13.3317	1.98622	2.12268
	1.81568
	1.75352

## Sheet: Fig 2e
Amylase activity (% starch hydrolysed)
Water	BITC
102.756	78.2748
96.5669	76.7352
122.305	65.0101
123.121	78.8815
78.2468	67.529

## Sheet: Fig 2f
Lipase activity (% pNPP hydrolysed)
Water	BITC
107.587	82.275
103.025	85.3375
115.212	84.775
98.4	88.9625
95.525	85.5875
98.0875	76.0875
97.15	91.15

## Sheet: Fig 3a and d_birds data 
Amplicon Sequence Varience/ Sample	N10ban1	N10ban3	N10ban4	N10ban5	N10ban7	N10oB10	N10oB11	N10oB12	N10oB14	N10oB15	N10oB16	N10oB18	N10oB19	N10oB21	N10oB22	N10oB9	N7ban1	N7ban4	N7ban5	N7ban7	N7oB10	N7oB11	N7oB12	N7oB14	N7oB15	N7oB16	N7oB18	N7oB19	N7oB21	N7oB22	N8ban1	N8ban3	N8ban4	N8ban7	N8oB10	N8oB11	N8oB12	N8oB14	N8oB15	N8oB16	N8oB18	N8oB19	N8oB21	N8oB22	N8oB9	N9ban1	N9ban3	N9ban5	N9ban7
ASV0003	0	0	0	0	0	5443.75	15932.1	7083.33	41503.8	43525.8	48472.7	78219.5	6292.17	7539.68	796.562	0	34.7003	0	0	0	1050	11500	8156.25	29777.5	42492.3	42091.8	22949.8	2706.12	20579.3	170.635	0	0	0	0	4354.17	2942.98	10588.2	25900.4	28068.2	79065	46000	15345.6	5853.8	347.079	6709.22	0	0	0	0
ASV0004	0	0	0	21.4286	0	456.25	0	7236.11	236.641	164.045	152.727	687.805	2180.72	3892.06	830.946	221.538	75.7098	0	0	24.8447	33870	2487.1	14362.5	1743.46	1432.99	514.754	2190.64	9971.43	1524.39	531.746	33.7079	0	0	93.75	661.458	45693	15.6863	74.7126	66.9856	500	1034.29	171.141	352.827	1268.04	28.3688	0	0	149.584	33988.9
ASV0005	0	0	0	0	0	75	2675	16822.9	24855	18242.7	203.636	1326.83	10192.8	10558.7	41464.2	0	0	0	0	0	70	1351.61	3650	5445.03	4247.42	137.705	13280.9	26024.5	19518.3	58210.3	0	0	0	0	0	23131.6	36454.9	14264.4	12107.7	840	8165.71	16627.5	10986.4	34508.6	85.1064	71.7391	0	0	0
ASV0006	0	0	0	0	0	0	0	0	0	0	0	0	0	0	0	0	47.3186	250	0	161.491	0	0	0	0	0	0	0	0	0	0	0	0	0	0	0	0	0	30.6513	31.1005	0	891.429	926.174	959.064	6103.09	148.936	0	0	0	0
ASV0007	0	75883.4	98174.2	35514.3	29103.3	14118.8	4196.43	0	91.6031	83.1461	65.4545	458.537	1530.12	19003.2	1948.42	0	0	0	0	0	0	0	0	0	0	0	0	0	0	0	151.685	0	187.5	0	4098.96	0	247.059	0	0	300	417.143	409.396	461.988	2457.04	0	26.087	78179.5	0	0
ASV0009	0	0	0	0	0	3681.25	810.714	552.083	0	130.337	2076.36	541.463	117.47	209.524	74.4986	126.154	129.338	200	0	0	6230	361.29	681.25	70.6806	121.134	2606.56	344.482	175.51	829.268	0	390.449	257.576	0	572.917	2510.42	1206.14	384.314	329.502	266.746	1900	468.571	208.054	346.979	68.7285	2985.82	0	0	0	0
ASV0010	0	0	0	0	0	0	0	0	0	0	0	0	0	0	0	0	0	0	0	0	0	0	0	0	0	0	0	0	0	0	0	0	0	0	0	0	0	0	0	0	0	0	0	0	0	0	0	0	0
ASV0011	5265.98	110.429	1818.18	0	1118.08	450	0	0	0	0	0	136.585	0	0	0	2753.85	2034.7	39645	0	1447.2	780	0	0	0	28.3505	0	357.86	0	0	0	5632.02	34848.5	56250	38604.2	302.083	0	0	0	13.1579	0	897.143	0	0	0	8312.06	5556.52	269.231	0	855.556
ASV0012	3508.95	0	234.848	0	261.993	1500	960.714	444.444	507.634	575.281	530.909	175.61	165.663	346.032	309.456	1024.62	2782.33	4155	176.471	10254.7	1340	1983.87	1956.25	7104.71	9182.99	590.164	1384.62	7053.06	5859.76	3535.71	2106.74	1318.18	27000	15531.2	1088.54	1206.14	607.843	588.123	662.679	410	542.857	453.02	218.324	206.186	4787.23	2715.22	83.3333	0	144.444
ASV0013	0	0	0	2785.71	81.1808	0	0	0	0	0	0	0	0	339.683	0	0	0	0	44950.2	0	0	0	0	0	0	0	0	0	0	0	0	0	0	0	0	0	0	0	0	0	0	0	0	0	0	0	0	46227.1	0
ASV0014	11432.2	0	0	57.1429	0	4750	1778.57	1194.44	10198.5	8932.58	796.364	390.244	352.41	793.651	524.355	0	9381.7	0	162.896	0	0	322.581	4106.25	1259.16	1662.37	1350.82	474.916	2481.63	4908.54	829.365	9957.87	0	0	0	7395.83	263.158	231.373	344.828	398.325	3195	1702.86	845.638	1828.46	371.134	0	8791.3	0	0	0
ASV0015	0	0	0	0	0	0	0	0	0	0	0	0	0	0	0	0	0	0	0	0	0	0	0	0	0	0	0	0	0	0	0	0	0	0	0	0	0	0	0	0	0	0	0	0	0	0	0	0	0
ASV0016	0	0	0	0	0	0	0	0	171.756	164.045	4927.27	3980.49	5418.67	8107.94	131.805	0	0	35	0	0	0	0	0	0	38.6598	4200	3270.9	1746.94	20670.7	130.952	0	0	0	0	0	0	0	224.138	178.23	2305	3668.57	1399.33	9692.01	34.3643	0	0	0	0	0
ASV0017	0	0	0	0	0	0	0	0	0	0	0	0	0	0	0	0	0	0	0	0	0	0	0	0	0	0	0	0	0	0	0	0	0	0	0	0	0	0	0	0	0	0	0	0	0	0	0	0	0
ASV0018	0	0	0	0	446.494	0	0	0	0	0	0	73.1707	581.325	2114.29	148.997	0	25.2366	0	0	1403.73	0	0	0	49.7382	48.9691	0	43.4783	355.102	359.756	206.349	0	0	0	0	0	57.0175	0	0	0	0	91.4286	298.658	267.057	257.732	0	0	0	0	0
ASV0019	0	0	0	1171.43	870.849	0	0	0	0	0	0	0	0	0	0	46.1538	0	0	42276	0	0	0	0	0	0	0	0	0	0	0	0	0	0	500	0	0	0	0	0	0	0	0	0	0	0	0	0	3185.6	33783.3
ASV0020	11378.5	0	0	0	0	0	753.571	0	0	0	130.909	687.805	132.53	469.841	636.103	12.3077	11375.4	205	113.122	0	0	367.742	0	0	0	121.311	254.181	1489.8	298.78	666.667	11390.4	196.97	312.5	0	0	241.228	0	0	0	280	908.571	419.463	148.148	824.742	120.567	10182.6	0	13.8504	0
ASV0021	0	23914.1	27537.9	12242.9	8811.81	3737.5	1310.71	0	0	0	0	0	433.735	5428.57	558.739	0	0	0	0	0	0	0	0	0	0	0	0	0	0	0	0	0	0	0	1093.75	0	0	0	0	0	0	0	0	0	0	0	25339.7	0	0
ASV0022	0	0	0	0	0	0	0	0	0	0	0	0	0	0	0	0	0	0	0	0	0	0	0	0	0	0	0	0	0	0	0	0	0	0	0	0	0	0	0	0	0	0	0	0	0	0	0	0	0
ASV0023	0	0	0	0	36.9004	0	0	0	0	0	0	0	0	0	0	993.846	0	0	235.294	1254.66	0	0	0	0	0	0	0	0	195.122	1706.35	0	0	0	0	0	0	0	0	0	0	0	0	0	0	0	0	0	0	1488.89
ASV0024	0	0	0	0	0	0	0	0	0	0	0	0	0	0	0	0	0	0	0	447.205	0	0	0	0	0	0	0	0	0	0	0	0	0	135.417	0	0	0	0	0	0	0	0	0	0	0	0	0	0	122.222
ASV0025	0	0	0	0	0	481.25	403.571	184.028	362.595	280.899	356.364	0	0	0	0	0	0	0	0	0	0	590.323	493.75	4007.85	5190.72	478.689	615.385	971.429	2786.59	0	0	0	0	0	354.167	250	243.137	480.843	400.718	0	0	241.611	0	0	808.511	0	0	0	0
ASV0026	0	0	0	0	0	0	0	0	0	0	0	0	0	0	0	0	0	0	0	0	0	0	0	0	0	0	0	0	0	0	0	121.212	0	0	0	0	0	0	0	0	0	0	0	0	0	0	0	0	0
ASV0027	0	0	0	0	0	268.75	557.143	861.111	748.092	826.966	0	0	0	0	0	0	0	0	0	0	0	767.742	1181.25	5193.72	7494.85	573.77	909.699	493.878	1207.32	0	0	0	0	0	338.542	223.684	823.529	1114.94	1043.06	0	0	0	0	0	517.73	0	0	0	0
ASV0028	0	1564.42	0	0	59.0406	0	0	0	0	0	0	0	0	0	0	21387.7	0	0	0	0	200	0	0	0	0	0	0	0	0	0	0	32015.2	0	395.833	0	0	0	0	0	0	0	0	0	0	0	0	2294.87	0	72.2222
ASV0029	6432.23	0	0	0	0	0	385.714	0	0	0	156.364	258.537	0	200	292.264	0	7056.78	180	0	0	0	209.677	0	0	0	0	180.602	742.857	0	595.238	5595.51	0	0	0	0	0	0	0	0	0	594.286	278.523	0	309.278	106.383	4897.83	0	0	0
ASV0030	0	0	0	0	1738.01	0	0	0	0	0	0	0	0	0	0	0	0	0	0	20161.5	0	0	0	0	0	0	0	0	0	0	0	0	0	16052.1	0	0	0	0	0	0	0	0	0	0	0	0	0	0	0
ASV0032	0	0	0	0	0	0	0	0	0	0	0	0	0	107.937	0	0	0	0	67.8733	62.1118	0	0	0	0	0	0	0	0	0	4908.73	0	0	0	0	0	0	0	0	0	0	0	0	0	0	0	0	0	0	0
ASV0033	0	18.4049	0	0	0	0	217.857	0	0	0	0	0	0	0	0	0	0	0	0	22006.2	0	193.548	0	0	0	0	0	16.3265	54.878	0	0	10409.1	0	41385.4	0	0	0	0	0	0	0	0	0	0	0	0	70.5128	38.7812	77.7778
ASV0034	0	0	0	0	7985.24	0	0	0	0	0	0	0	0	0	0	0	0	0	0	2677.02	0	0	0	0	0	0	0	0	0	0	0	0	0	2177.08	0	0	0	0	0	0	0	0	0	0	0	0	0	0	0
ASV0035	0	0	0	407.143	0	0	0	0	0	0	0	0	0	0	0	0	0	0	5398.19	0	0	0	0	0	0	0	0	0	0	0	0	0	0	0	0	0	0	0	0	0	0	0	0	0	0	0	0	5263.16	0
ASV0036	0	0	0	0	0	0	414.286	0	118.321	0	0	0	668.675	2000	1186.25	0	0	0	0	0	0	0	0	0	0	0	0	0	0	0	0	0	0	0	0	0	360.784	0	31.1005	0	274.286	557.047	606.238	3635.74	0	0	0	0	0
ASV0039	0	0	0	0	0	0	125	0	19.084	42.6966	61.8182	0	0	0	0	233.846	0	0	0	0	0	216.129	137.5	0	0	0	83.612	0	0	63.4921	0	0	0	0	0	0	133.333	0	0	65	0	57.047	0	0	0	0	0	0	0
ASV0040	0	0	0	0	0	281.25	757.143	260.417	209.924	179.775	160	0	0	73.0159	0	0	0	0	0	0	300	167.742	0	146.597	203.608	0	0	0	0	0	0	0	0	0	93.75	0	0	59.387	57.4163	0	0	0	0	0	0	0	0	0	0
ASV0041	0	0	0	0	0	0	0	0	0	0	0	0	0	0	0	0	0	0	538.462	0	0	0	0	0	0	0	0	0	0	0	0	0	0	0	0	0	0	0	0	0	0	0	0	0	0	0	0	0	27088.9
ASV0043	0	0	0	0	0	125	957.143	125	0	0	0	0	0	0	0	0	0	0	0	0	170	1096.77	0	0	0	0	0	0	0	0	0	0	0	0	41.6667	188.596	0	0	0	0	0	0	0	0	11099.3	0	0	0	0
ASV0044	0	0	0	0	0	287.5	1082.14	0	0	0	10.9091	0	0	63.4921	63.0372	21.5385	0	0	0	0	1950	22.5806	0	0	0	9.83607	0	0	0	0	0	0	0	0	197.917	65.7895	0	0	0	0	0	0	0	0	0	0	0	0	0
ASV0045	0	0	0	0	0	0	764.286	0	0	0	0	0	0	0	0	0	0	0	1466.06	341.615	0	0	0	0	0	0	0	0	0	0	0	0	0	0	0	0	0	0	98.0861	0	0	0	0	0	702.128	0	0	1617.73	700
ASV0047	0	0	0	0	0	0	0	0	0	0	0	0	0	0	0	0	0	0	0	0	0	0	0	0	0	0	0	0	0	0	0	0	0	0	0	0	0	0	0	0	0	0	0	0	0	0	0	0	0
ASV0048	0	0	0	0	0	0	0	0	0	0	0	0	0	0	0	0	0	0	0	0	0	0	0	0	0	0	0	0	0	0	0	0	0	0	0	0	0	0	0	0	0	0	0	0	0	0	0	0	0
ASV0049	0	0	0	0	0	0	0	0	0	0	0	0	0	0	0	0	0	0	0	0	0	0	0	0	0	0	0	0	0	0	0	0	0	0	0	0	0	0	0	0	205.714	446.309	403.509	2529.21	0	0	0	0	0
ASV0050	0	0	0	0	0	0	482.143	0	0	168.539	0	0	0	0	0	0	0	0	0	0	0	0	1000	397.906	729.381	0	0	0	0	0	0	0	0	0	375	285.088	400	300.766	345.694	0	0	0	0	0	0	0	115.385	0	0
ASV0051	0	0	0	0	0	0	0	0	0	0	472.727	760.976	391.566	1200	0	0	0	0	0	0	0	0	0	81.1518	74.7423	590.164	545.151	342.857	3792.68	0	0	0	0	0	0	0	0	0	0	415	1148.57	285.235	918.129	0	0	0	0	0	0
ASV0052	734.015	0	0	0	0	0	0	0	0	0	0	0	0	0	0	0	429.022	715	0	0	0	0	0	0	0	0	0	0	0	0	915.73	0	562.5	0	0	0	0	0	0	0	0	0	0	0	212.766	419.565	0	0	0
ASV0053	0	0	0	0	0	0	0	0	0	0	0	0	0	0	0	0	0	0	0	0	0	0	0	0	0	0	0	0	0	0	0	0	0	0	0	0	0	0	0	0	0	0	0	0	0	39.1304	0	0	0
ASV0055	0	0	0	0	0	0	0	0	0	0	0	0	0	0	0	0	0	0	0	0	0	0	0	0	0	0	0	0	0	0	0	0	0	0	0	0	0	0	0	0	0	0	0	0	0	0	0	0	0
ASV0056	0	0	0	0	0	0	0	0	0	0	0	0	0	0	0	0	0	0	0	0	0	0	0	0	0	0	0	0	0	0	0	0	0	0	0	0	0	0	0	0	0	0	0	0	0	0	0	0	0
ASV0057	1237.85	0	0	0	0	0	75	0	0	0	40	34.1463	0	69.8413	42.9799	0	1378.55	0	0	0	0	51.6129	0	0	0	0	33.4448	204.082	0	238.095	1196.63	0	0	0	0	0	0	0	0	0	114.286	60.4027	0	79.0378	0	958.696	0	0	0
ASV0058	0	0	0	0	0	0	0	0	49.6183	31.4607	0	0	0	0	137.536	0	0	0	0	0	0	0	0	0	0	0	0	0	0	0	0	0	0	0	0	0	0	0	0	0	0	0	0	323.024	0	0	0	0	0
ASV0059	0	0	0	0	0	0	0	0	393.13	361.798	480	687.805	0	0	0	0	0	0	0	0	0	0	0	335.079	291.237	436.066	234.114	0	0	0	0	0	0	0	0	0	0	281.609	203.349	935	0	0	0	0	0	0	0	0	0
ASV0060	0	0	0	0	0	0	0	0	0	0	0	0	0	0	0	0	0	0	0	0	0	0	0	0	0	0	0	0	0	0	0	0	0	0	0	0	0	0	0	0	0	0	0	0	0	0	0	0	322.222
ASV0061	0	0	0	0	0	0	0	0	0	0	0	0	0	0	0	0	0	0	0	0	0	0	0	0	0	0	0	0	0	0	0	0	0	0	0	0	0	0	0	0	0	0	0	0	0	0	0	0	0
ASV0063	0	0	0	0	0	0	0	0	0	0	0	0	0	0	0	0	0	0	0	459.627	0	0	0	0	0	0	0	0	0	0	0	0	0	0	0	0	0	0	0	0	0	0	0	0	0	0	0	0	0
ASV0064	0	0	0	0	0	0	0	0	0	0	0	0	0	0	0	0	0	0	0	0	0	0	0	0	0	0	0	0	0	0	0	0	0	0	0	0	0	0	0	0	0	0	0	0	0	0	0	0	0
ASV0065	0	0	0	0	0	0	0	0	0	0	0	0	0	0	0	0	0	0	0	0	0	0	0	0	0	0	254.181	285.714	0	0	0	0	0	0	0	0	0	0	0	0	0	87.2483	0	0	0	0	0	0	0
ASV0066	1508.95	0	0	0	0	0	0	0	0	0	0	0	0	0	0	0	1283.91	0	0	0	0	0	0	0	0	0	0	0	0	0	1547.75	0	0	0	0	0	0	0	0	0	0	0	0	0	0	1647.83	0	0	0
ASV0067	0	0	0	0	627.306	0	0	0	0	0	0	0	0	0	0	0	0	0	0	0	0	0	0	0	0	0	0	0	0	0	0	0	0	218.75	0	0	0	0	0	0	0	0	0	0	0	0	0	0	0
ASV0068	0	0	0	0	0	0	267.857	0	0	276.404	0	0	0	0	0	0	0	0	0	0	0	0	250	489.529	693.299	0	0	0	0	0	0	0	0	0	166.667	78.9474	227.451	400.383	376.794	0	0	0	0	0	0	0	0	0	0
ASV0070	997.442	0	0	0	0	0	53.5714	0	0	0	10.9091	14.6341	93.3735	6.34921	20.0573	0	927.445	0	0	0	0	22.5806	0	0	0	121.311	10.0334	142.857	317.073	31.746	842.697	0	0	0	0	87.7193	0	0	0	235	97.1429	63.7584	77.9727	54.9828	0	647.826	0	0	0
ASV0071	145.78	0	0	0	0	0	0	0	0	0	0	0	0	0	0	0	0	0	0	0	0	0	0	0	0	0	0	0	0	115.079	0	0	0	0	0	0	0	0	0	0	0	0	0	0	0	65.2174	0	0	161.111
ASV0072	0	0	0	0	0	0	0	0	0	0	0	0	0	0	0	0	0	0	0	0	0	0	0	0	0	0	0	0	0	0	0	0	0	0	0	0	0	0	0	0	0	0	0	0	0	0	0	0	0
ASV0073	0	0	0	0	0	0	0	0	0	0	0	0	0	0	0	0	0	0	0	0	0	0	0	0	0	0	0	0	0	0	0	0	0	0	0	0	0	0	0	0	0	0	0	0	0	58.6957	0	0	244.444
ASV0074	0	0	0	0	0	0	0	0	0	0	0	0	0	0	0	0	0	0	0	0	0	0	0	0	0	0	0	0	0	0	0	0	0	0	0	0	0	0	0	0	0	0	0	0	0	0	0	0	0
ASV0075	0	0	0	0	0	0	0	0	278.626	130.337	0	0	0	0	398.281	0	0	0	0	0	0	0	0	0	0	0	0	224.49	0	563.492	0	0	0	0	0	0	325.49	122.605	111.244	0	0	177.852	146.199	305.842	0	0	0	0	0
ASV0076	0	0	0	0	0	0	0	0	0	0	0	0	0	0	0	0	0	0	0	0	0	0	0	0	0	0	0	0	0	0	0	0	0	0	0	442.982	0	0	0	0	0	0	0	0	0	0	0	0	322.222
ASV0077	350.384	0	0	0	0	0	0	0	0	0	0	0	0	25.3968	0	0	138.801	325	0	0	110	0	50	0	0	0	0	0	30.4878	39.6825	342.697	1106.06	75	93.75	0	0	0	0	0	25	0	20.1342	0	0	78.0142	208.696	70.5128	0	0
ASV0078	0	0	0	0	0	0	0	0	0	0	0	0	0	0	0	0	0	30	0	0	0	0	0	0	0	0	0	0	0	0	0	0	0	0	0	0	0	0	0	0	0	0	0	0	0	0	0	0	0
ASV0079	0	0	0	0	0	0	0	0	251.908	235.955	312.727	448.78	0	0	0	0	0	0	0	0	0	0	0	180.628	309.278	252.459	163.88	0	0	0	0	0	0	0	0	0	0	159.004	156.699	305	0	0	0	0	0	0	0	0	0
ASV0080	0	0	0	885.714	309.963	0	0	0	0	0	0	0	0	0	0	0	0	0	0	0	0	0	0	0	0	0	0	0	0	0	0	0	0	0	0	0	0	0	0	0	0	0	0	0	0	0	0	0	0
ASV0082	0	0	0	0	0	0	25	0	0	0	0	0	84.3373	0	0	0	0	0	0	80.7453	0	0	0	0	0	0	0	0	0	0	0	0	0	114.583	0	0	0	0	0	0	0	0	0	0	0	0	0	0	0
ASV0083	0	0	0	0	0	0	0	0	0	0	0	0	0	0	0	0	0	0	0	0	0	0	0	0	0	0	0	0	0	0	0	0	0	0	0	0	0	0	0	0	0	0	0	0	0	0	0	0	0
ASV0085	0	0	0	0	0	0	0	0	0	0	0	0	0	0	0	0	0	0	0	0	0	0	0	0	0	0	0	0	0	0	0	6454.55	50	9614.58	0	0	0	0	0	0	0	0	352.827	54.9828	0	0	0	0	0
ASV0086	0	0	0	0	0	0	0	0	0	0	0	0	0	0	0	0	0	0	0	0	0	0	0	0	0	0	0	0	0	0	0	0	0	0	0	0	0	0	0	0	0	0	0	0	0	0	0	0	0
ASV0088	0	0	0	0	0	0	0	0	164.122	0	160	390.244	0	0	0	0	0	0	0	0	0	0	0	146.597	208.763	134.426	150.502	0	0	0	0	0	0	0	0	0	0	141.762	154.306	275	257.143	0	0	0	0	0	0	0	0
ASV0089	0	0	0	0	0	0	0	0	0	0	0	0	0	0	0	0	0	0	1018.1	0	0	0	0	0	0	0	0	0	0	0	0	0	0	0	0	0	0	0	0	0	0	0	0	0	0	0	0	803.324	94.4444
ASV0091	0	0	0	0	0	0	0	1045.14	0	17.9775	0	0	0	0	0	0	0	0	0	0	0	0	2337.5	0	0	0	0	0	0	0	0	0	0	0	0	0	309.804	11.4943	15.5502	0	0	0	0	0	0	0	0	0	0
ASV0092	0	0	0	0	0	0	42.8571	0	0	0	0	0	0	0	0	0	63.0915	0	0	0	0	2429.03	0	0	0	0	0	48.9796	67.0732	19.8413	132.022	0	112.5	0	0	0	0	0	0	0	0	0	0	0	226.95	76.087	0	0	0
ASV0093	0	0	0	0	0	356.25	435.714	62.5	0	0	0	0	0	0	0	378.462	0	0	0	0	310	293.548	700	0	0	0	0	0	0	0	0	0	0	0	93.75	122.807	435.294	0	0	0	0	0	0	0	78.0142	0	0	0	0
ASV0094	0	0	0	0	0	0	0	0	0	0	0	0	0	0	0	0	0	0	0	0	0	0	0	0	0	0	0	0	0	0	0	0	0	0	0	0	0	0	0	0	0	0	0	0	0	0	0	0	0
ASV0095	0	0	0	0	0	0	35.7143	59.0278	103.053	62.9213	0	0	27.1084	19.0476	54.4413	0	0	0	0	0	0	22.5806	81.25	62.8272	23.1959	9.83607	0	0	97.561	83.3333	0	0	0	0	0	0	47.0588	298.851	98.0861	25	80	57.047	37.037	144.33	0	0	0	0	0
ASV0096	0	0	0	0	0	0	0	0	0	0	0	0	0	0	0	0	0	0	0	0	0	0	0	0	0	0	0	0	0	0	0	0	0	0	0	0	0	0	0	0	0	0	0	0	0	0	0	0	0
ASV0097	0	0	0	0	0	0	0	0	0	0	0	0	0	0	0	0	0	0	0	0	0	0	0	0	0	0	0	0	0	0	0	0	0	0	0	324.561	0	0	0	0	0	0	0	0	0	0	0	0	0
ASV0098	0	0	0	0	0	0	28.5714	0	0	0	0	0	0	0	0	0	0	0	0	0	0	0	0	0	0	0	0	0	0	0	146.067	0	0	0	0	0	0	0	0	0	0	0	0	0	0	0	0	0	0
ASV0099	0	0	0	0	0	0	0	0	0	0	0	0	0	0	0	0	0	0	0	0	0	0	0	0	0	0	0	0	0	0	0	0	0	0	0	0	0	0	0	0	0	0	0	0	0	0	0	0	0
ASV0101	0	0	0	0	0	0	0	0	0	0	0	0	0	0	0	0	0	0	0	0	0	0	0	0	0	0	0	0	0	0	0	0	0	0	0	0	0	0	0	0	0	0	0	0	0	0	0	0	0
ASV0102	0	0	0	0	44.2804	0	0	0	0	0	0	14.6341	0	0	117.479	58.4615	0	0	0	43.4783	0	0	0	0	0	0	26.7559	0	0	0	0	0	0	41.6667	0	21.9298	0	0	0	0	0	0	0	0	0	0	0	0	0
ASV0103	0	0	60.6061	0	0	0	35.7143	0	0	0	0	0	0	0	0	224.615	0	0	0	0	80	0	0	0	0	0	0	69.3878	0	0	19.6629	0	175	0	0	0	0	0	0	0	0	0	0	0	0	115.217	0	0	0
ASV0104	0	0	0	0	0	0	0	0	0	0	0	0	0	0	0	0	0	0	0	0	0	0	0	0	0	0	0	0	0	0	0	0	0	0	0	0	0	0	0	0	0	0	0	0	0	0	0	0	0
ASV0105	0	0	0	0	0	0	0	0	0	0	0	0	0	0	0	40	0	0	0	0	0	0	0	0	0	0	0	0	0	0	0	0	0	0	0	0	0	0	0	0	0	0	0	0	0	0	0	0	0
ASV0106	0	0	0	0	0	0	0	0	0	0	0	0	0	0	0	0	0	0	0	0	0	0	0	0	0	0	0	0	0	0	0	0	0	0	0	0	0	0	0	0	0	0	0	0	0	0	0	0	0
ASV0107	0	742.331	757.576	464.286	287.823	225	0	0	0	0	0	0	0	196.825	0	0	0	0	0	0	0	0	0	0	0	0	0	0	0	0	0	0	0	0	0	0	0	0	0	0	0	0	0	0	0	0	756.41	0	0
ASV0108	66.4962	0	0	0	0	0	0	0	0	0	0	0	0	0	0	0	0	0	0	0	0	0	0	0	0	0	0	0	0	0	0	0	0	0	0	0	0	0	0	0	0	43.6242	0	0	0	0	0	0	0
ASV0110	0	0	0	0	0	0	0	0	0	0	0	0	0	0	0	0	0	0	0	0	0	0	0	0	0	0	0	0	0	0	0	0	0	0	0	0	0	0	0	0	0	0	0	0	0	0	0	0	0
ASV0111	0	0	0	0	0	0	0	69.4444	0	0	0	0	0	0	0	0	0	0	0	0	0	0	0	0	0	0	0	0	0	0	0	0	0	0	0	0	0	233.716	215.311	0	0	0	0	0	0	0	0	0	0
ASV0113	0	0	0	0	136.531	0	0	0	0	0	0	0	30.1205	317.46	0	0	0	0	0	0	0	0	0	0	0	0	0	0	0	0	0	0	0	0	0	0	0	0	0	0	0	0	21.4425	0	0	0	0	0	0
ASV0115	0	0	0	0	0	0	0	0	0	0	0	0	0	0	0	0	0	0	0	0	0	0	0	0	0	0	0	0	0	0	0	0	0	0	0	197.368	0	0	0	0	0	0	0	0	0	0	0	0	0
ASV0116	0	0	0	0	0	0	0	0	0	0	0	0	0	0	0	0	0	0	0	0	0	0	0	0	0	0	0	0	0	0	0	0	0	0	0	0	0	0	0	0	0	0	0	0	0	0	0	0	0
ASV0117	0	0	0	0	0	0	0	0	198.473	184.27	210.909	424.39	0	0	0	0	0	0	0	0	0	0	0	125.654	0	177.049	0	0	0	0	0	0	0	0	0	0	0	114.943	101.675	455	0	0	0	0	0	0	0	0	0
ASV0118	0	0	0	0	0	93.75	325	0	0	0	0	0	0	0	0	144.615	0	0	0	0	100	177.419	81.25	0	0	0	0	0	0	0	0	0	0	0	0	57.0175	0	0	0	0	0	0	0	37.8007	0	0	0	0	0
ASV0119	0	0	68.1818	0	0	0	0	0	0	0	0	0	24.0964	50.7937	60.1719	0	75.7098	0	13.5747	0	0	0	0	0	0	0	0	187.755	36.5854	0	182.584	0	0	0	0	0	0	0	0	0	0	0	40.9357	0	0	65.2174	0	0	0
ASV0120	0	0	90.9091	35.7143	0	37.5	0	0	15.2672	8.98876	0	0	0	0	0	1667.69	0	0	0	0	0	0	0	0	0	0	0	0	0	0	0	0	0	0	0	0	0	0	0	0	0	0	0	0	0	0	0	0	755.556
ASV0121	0	0	0	0	0	181.25	0	0	0	0	0	0	0	0	0	0	0	0	0	68.323	0	0	2387.5	0	0	0	0	0	0	0	0	0	0	0	52.0833	0	0	0	0	0	0	0	0	0	0	0	0	0	0
ASV0123	0	0	0	0	0	0	0	0	0	0	0	0	0	0	0	0	0	0	0	0	0	0	0	0	0	0	0	0	0	0	0	0	0	0	0	0	0	0	0	0	0	0	0	0	0	0	0	0	0
ASV0124	0	0	0	0	0	0	0	0	0	0	0	0	0	0	0	0	0	0	0	0	0	0	0	0	0	0	0	0	0	0	0	0	0	0	0	0	0	0	0	0	0	0	0	0	0	0	0	0	0
ASV0125	0	0	0	0	0	0	0	0	0	0	0	0	0	0	0	0	0	0	773.756	0	0	0	0	0	0	0	0	0	0	0	0	0	0	0	0	0	0	0	0	0	0	0	0	0	0	0	0	371.191	0
ASV0126	0	0	0	0	0	0	0	0	0	0	0	0	0	0	0	0	0	0	0	0	0	0	0	0	0	0	0	0	0	0	0	0	0	0	0	0	0	0	0	0	0	0	0	0	0	0	0	0	0
ASV0127	0	0	0	0	0	0	0	0	0	0	0	0	337.349	415.873	174.785	0	0	0	0	0	0	0	0	0	0	0	0	269.388	0	210.317	0	0	0	0	0	0	0	0	0	0	0	234.899	194.932	158.076	0	0	0	0	0
ASV0128	0	0	0	0	0	0	0	0	0	0	0	0	0	0	0	0	0	0	0	0	0	0	0	0	0	0	0	0	0	0	0	0	0	0	0	0	0	0	0	0	0	0	0	0	0	0	0	0	0
ASV0129	0	0	0	0	0	0	0	0	0	0	0	0	0	0	0	0	0	0	0	0	0	0	0	0	0	0	0	0	0	0	0	0	0	0	0	0	0	0	0	0	0	0	0	0	0	0	0	0	0
ASV0130	442.455	0	0	0	0	87.5	0	0	0	0	0	0	0	0	0	0	47.3186	0	0	0	0	0	0	0	0	0	0	0	0	0	53.3708	0	0	62.5	46.875	0	0	0	0	0	0	0	0	0	0	67.3913	0	0	0
ASV0133	0	0	0	0	0	0	0	0	129.771	83.1461	0	0	0	0	183.381	0	0	0	0	0	0	0	0	0	0	0	0	0	0	170.635	0	0	0	0	0	0	0	80.4598	62.201	0	0	0	0	0	0	0	0	0	0
ASV0134	0	0	0	0	0	0	0	0	213.74	233.708	61.8182	0	0	25.3968	0	0	0	0	0	0	0	0	62.5	47.1204	77.3196	22.9508	0	48.9796	0	0	0	0	0	0	0	0	0	124.521	144.737	0	0	0	0	0	0	0	0	0	0
ASV0135	0	0	0	0	0	0	0	0	0	0	0	0	0	0	0	0	0	0	0	0	0	0	0	0	0	0	0	0	0	0	0	0	0	0	0	201.754	0	0	0	0	0	0	0	0	0	0	0	0	0
ASV0137	0	0	0	0	103.321	0	0	0	0	0	0	0	0	0	0	0	0	0	0	0	0	0	0	0	0	0	0	0	0	0	0	0	0	0	0	0	0	0	0	0	0	0	0	0	0	0	0	0	0
ASV0138	0	0	0	0	0	0	0	0	0	0	0	0	0	0	0	0	0	0	0	0	0	0	0	0	0	0	0	0	0	0	0	0	0	0	0	0	0	0	0	0	0	0	0	0	0	0	0	0	0
ASV0139	0	0	0	0	0	0	0	0	0	0	0	0	0	0	0	0	0	0	0	0	0	0	0	0	0	0	0	0	0	0	0	0	0	0	0	0	0	0	0	0	0	0	0	0	0	82.6087	0	0	0
ASV0144	0	0	0	0	0	0	0	0	0	0	0	0	0	0	0	0	0	0	0	0	0	0	0	0	0	0	0	0	0	0	0	0	0	0	0	0	0	0	0	0	0	0	0	0	0	0	0	0	0
ASV0150	0	0	0	0	0	0	0	0	0	0	0	0	0	0	0	55.3846	0	0	0	0	0	0	0	0	0	0	0	0	0	0	0	0	0	0	0	0	0	0	0	0	0	0	0	0	0	0	0	0	0
ASV0153	0	0	0	0	0	0	0	0	0	69.6629	0	0	0	0	148.997	0	0	0	0	0	0	0	0	0	0	0	0	0	0	301.587	0	0	0	0	0	0	164.706	0	0	0	0	0	0	0	0	0	0	0	0
ASV0154	0	0	0	0	0	0	0	0	41.9847	40.4494	29.0909	9.7561	96.3855	155.556	80.2292	0	0	0	0	0	0	0	0	18.3246	30.9278	0	10.0334	77.551	73.1707	119.048	0	0	0	0	0	30.7018	0	5.74713	9.56938	0	68.5714	93.9597	72.1248	130.584	0	0	0	0	0
ASV0156	324.808	0	0	0	0	0	0	0	0	0	0	0	0	19.0476	20.0573	0	59.9369	0	0	0	0	0	0	0	0	0	0	57.1429	0	0	160.112	0	0	0	0	0	0	0	0	0	0	0	0	0	0	230.435	0	60.9418	0
ASV0157	0	0	0	0	0	0	0	0	0	0	0	0	0	0	0	0	0	0	0	0	0	0	0	0	0	0	0	0	0	0	0	0	0	0	0	0	0	0	0	0	0	0	0	0	0	0	0	0	0
ASV0158	0	0	0	0	0	0	0	0	0	0	0	0	0	0	0	0	0	0	0	0	0	0	0	0	0	0	0	0	0	0	0	0	0	0	0	0	0	0	0	0	0	0	0	0	0	0	0	0	0
ASV0159	0	0	0	0	0	0	0	0	133.588	132.584	0	243.902	0	0	0	0	0	0	0	0	0	0	0	0	113.402	140.984	0	0	0	0	0	0	0	0	0	0	0	0	80.1435	0	0	0	0	0	0	0	0	0	0
ASV0164	0	0	0	0	0	0	0	0	0	0	0	0	0	0	0	49.2308	0	0	0	0	0	0	168.75	0	0	32.7869	0	0	0	0	42.1348	0	0	260.417	0	0	98.0392	0	0	35	108.571	0	0	0	0	0	0	0	0
ASV0165	0	0	0	0	0	0	0	0	0	0	0	68.2927	0	0	0	0	0	0	0	0	0	0	0	0	0	0	0	0	0	0	0	0	0	0	0	0	0	0	0	0	0	0	0	0	0	0	0	0	0
ASV0166	0	0	0	0	0	0	0	0	0	0	0	0	0	0	0	0	0	0	0	0	0	0	0	0	0	0	0	0	0	0	0	0	0	0	0	0	0	0	0	0	0	0	0	0	0	0	0	0	0
ASV0169	0	0	0	0	250.923	0	0	0	0	0	0	0	0	168.254	0	0	0	0	0	0	0	0	0	0	0	0	0	0	0	0	0	0	0	0	0	0	0	0	0	0	0	0	0	0	0	0	576.923	0	0
ASV0170	0	0	0	0	0	0	0	0	0	0	0	0	204.819	358.73	106.017	0	0	0	0	0	0	0	0	0	0	0	0	146.939	0	0	0	0	0	0	0	0	0	0	0	0	0	211.409	150.097	0	0	0	0	0	0
ASV0172	0	0	0	0	0	0	0	0	0	0	0	0	0	0	0	0	0	0	0	0	0	0	0	0	0	0	0	0	0	0	0	0	0	0	0	0	0	0	0	0	0	0	0	0	0	0	0	0	0
ASV0174	0	0	0	0	0	0	0	402.778	0	8.98876	0	0	0	0	0	0	0	0	0	0	0	0	500	0	0	0	0	0	0	0	0	0	0	0	0	0	160.784	21.0728	10.7656	0	0	0	0	0	0	0	0	0	0
ASV0178	0	0	0	0	0	0	0	0	0	0	0	0	0	0	0	0	0	0	0	0	0	0	0	0	0	0	0	0	0	0	0	0	0	0	0	0	0	0	0	0	0	0	0	0	0	0	0	0	0
ASV0183	0	0	0	0	0	0	39.2857	0	3.81679	0	0	0	0	0	0	0	0	0	0	0	0	0	0	0	0	0	0	0	0	0	0	0	0	0	0	0	0	0	4.78469	5	0	6.71141	0	0	0	0	0	0	0
ASV0184	0	0	0	0	0	0	0	0	0	0	0	0	0	0	0	0	0	0	0	0	0	0	0	0	0	0	0	0	0	0	0	0	0	0	0	0	0	0	0	0	0	0	0	0	0	0	0	0	0
ASV0188	0	0	0	0	0	0	0	0	0	0	0	0	0	0	0	0	0	0	0	0	0	0	0	0	0	0	0	0	0	0	0	0	0	0	0	0	0	0	0	0	0	0	0	0	0	0	0	0	0
ASV0189	0	0	0	0	0	0	0	0	0	0	0	0	0	0	0	0	0	0	0	0	0	0	0	0	0	0	0	0	0	0	0	0	0	0	0	0	0	0	0	0	0	0	0	0	0	0	0	0	0
ASV0191	0	0	0	0	0	0	0	0	0	0	0	0	0	0	0	0	0	0	0	0	0	0	0	0	0	0	0	0	0	0	0	0	0	0	0	0	0	0	0	0	0	0	0	0	0	0	0	0	0
ASV0195	0	0	0	0	483.395	0	0	0	0	0	0	0	0	0	0	0	0	0	0	0	0	0	0	0	0	0	0	0	0	0	0	0	0	62.5	0	0	0	0	0	0	0	0	0	0	0	0	0	0	227.778
ASV0201	0	0	0	0	0	0	0	0	0	0	0	0	0	0	0	0	0	0	0	0	0	0	0	0	0	0	0	0	0	0	0	0	0	0	0	0	0	0	0	0	0	0	0	0	0	0	0	0	0
ASV0202	0	0	0	0	0	0	0	0	0	0	0	0	0	0	0	0	0	0	303.167	0	0	0	0	0	0	0	0	0	0	0	0	0	0	0	0	0	0	0	0	0	0	0	0	0	0	0	0	227.147	0
ASV0222	0	0	0	0	0	0	0	0	61.0687	22.4719	0	0	129.518	0	28.6533	0	0	0	0	0	0	0	0	0	0	0	80.2676	85.7143	0	39.6825	0	0	0	0	0	0	0	0	0	0	0	124.161	0	0	0	0	0	0	0
ASV0223	0	0	0	0	0	0	53.5714	0	0	0	0	0	0	0	0	0	0	0	0	0	0	64.5161	100	0	0	0	0	0	0	0	0	0	0	0	145.833	0	35.2941	0	0	0	0	0	0	0	0	0	0	0	0
ASV0233	0	0	0	0	0	0	0	0	0	0	0	4.87805	84.3373	114.286	20.0573	0	0	0	0	0	0	0	0	7.8534	7.73196	0	0	28.5714	42.6829	27.7778	0	0	0	10.4167	0	8.77193	0	0	0	15	28.5714	57.047	40.9357	13.7457	0	0	0	0	0
ASV0243	0	300.613	0	214.286	125.461	0	0	0	0	0	0	0	0	82.5397	0	0	0	0	0	0	0	0	0	0	0	0	0	0	0	0	0	0	0	0	0	0	0	0	0	0	0	0	0	0	0	0	352.564	0	0
ASV0248	0	0	446.97	0	143.911	0	0	0	0	0	0	0	0	0	0	0	0	0	0	0	0	0	0	0	0	0	0	0	0	0	0	0	0	0	0	0	0	0	0	0	0	0	0	0	0	0	391.026	0	0
ASV0283	0	214.724	303.03	0	92.2509	0	0	0	0	0	0	0	0	0	0	0	0	0	0	0	0	0	0	0	0	0	0	0	0	0	0	0	0	0	0	0	0	0	0	0	0	0	0	0	0	0	0	0	0
ASV0383	0	0	0	0	0	0	0	0	0	0	0	0	0	0	0	0	0	0	0	0	0	0	0	0	0	0	0	0	0	0	0	0	1300	0	0	0	0	0	0	0	0	0	0	0	0	0	0	0	0
[truncated: 99 more columns]

## Sheet: Fig 3a and d_birds taxonomy
ASV/ #TAXONOMY	Kingdom	Phylum	Class	Order	Family	Genus
ASV0003	Bacteria	Proteobacteria	Gammaproteobacteria	Enterobacterales	Erwiniaceae	Pantoea				NA = Not available
ASV0004	Bacteria	Firmicutes	Clostridia	Clostridiales	Clostridiaceae	Candidatus_Arthromitus
ASV0005	Bacteria	Firmicutes	Bacilli	Lactobacillales	Leuconostocaceae	Weissella
ASV0006	Bacteria	Firmicutes	Bacilli	Lactobacillales	Lactobacillaceae	Lactobacillus
ASV0007	Bacteria	Firmicutes	Bacilli	Lactobacillales	Lactobacillaceae	Lactobacillus
ASV0009	Bacteria	Proteobacteria	Gammaproteobacteria	Enterobacterales	Enterobacteriaceae	NA
ASV0010	Bacteria	Firmicutes	Bacilli	Lactobacillales	Lactobacillaceae	Lactobacillus
ASV0011	Bacteria	Proteobacteria	Gammaproteobacteria	Burkholderiales	Burkholderiaceae	Burkholderia-Caballeronia-Paraburkholderia
ASV0012	Bacteria	Proteobacteria	Gammaproteobacteria	Enterobacterales	Enterobacteriaceae	Escherichia/Shigella
ASV0013	Bacteria	Proteobacteria	Gammaproteobacteria	Enterobacterales	NA	NA
ASV0014	Bacteria	Proteobacteria	Gammaproteobacteria	Pseudomonadales	Pseudomonadaceae	Pseudomonas
ASV0015	Bacteria	Firmicutes	Bacilli	Lactobacillales	Lactobacillaceae	Lactobacillus
ASV0016	Bacteria	Proteobacteria	Gammaproteobacteria	Enterobacterales	NA	NA
ASV0017	Bacteria	Firmicutes	Bacilli	Lactobacillales	Lactobacillaceae	Lactobacillus
ASV0018	Bacteria	Firmicutes	Bacilli	Lactobacillales	Leuconostocaceae	Leuconostoc
ASV0019	Bacteria	Firmicutes	Bacilli	Lactobacillales	Leuconostocaceae	Leuconostoc
ASV0020	Bacteria	Proteobacteria	Gammaproteobacteria	Burkholderiales	Oxalobacteraceae	Janthinobacterium
ASV0021	Bacteria	Firmicutes	Bacilli	Lactobacillales	Lactobacillaceae	Lactobacillus
ASV0022	Bacteria	Proteobacteria	Gammaproteobacteria	Cardiobacteriales	Cardiobacteriaceae	Suttonella
ASV0023	Bacteria	Proteobacteria	Alphaproteobacteria	Sphingomonadales	Sphingomonadaceae	Sphingomonas
ASV0024	Bacteria	Proteobacteria	Gammaproteobacteria	Pseudomonadales	Moraxellaceae	Acinetobacter
ASV0025	Bacteria	Proteobacteria	Gammaproteobacteria	Enterobacterales	Enterobacteriaceae	Escherichia/Shigella
ASV0026	Bacteria	Firmicutes	Bacilli	Lactobacillales	Streptococcaceae	Streptococcus
ASV0027	Bacteria	Proteobacteria	Gammaproteobacteria	Enterobacterales	NA	NA
ASV0028	Bacteria	Proteobacteria	Gammaproteobacteria	Pseudomonadales	Pseudomonadaceae	Pseudomonas
ASV0029	Bacteria	Proteobacteria	Gammaproteobacteria	Pseudomonadales	Pseudomonadaceae	Pseudomonas
ASV0030	Bacteria	Firmicutes	Bacilli	Lactobacillales	Leuconostocaceae	Fructobacillus
ASV0032	Bacteria	Proteobacteria	Gammaproteobacteria	Pseudomonadales	Pseudomonadaceae	Pseudomonas
ASV0033	Bacteria	Firmicutes	Bacilli	Mycoplasmatales	Mycoplasmataceae	Ureaplasma
ASV0034	Bacteria	Firmicutes	Bacilli	Lactobacillales	Leuconostocaceae	Leuconostoc
ASV0035	Bacteria	Proteobacteria	Gammaproteobacteria	Enterobacterales	Erwiniaceae	Tatumella
ASV0036	Bacteria	Firmicutes	Bacilli	Lactobacillales	Leuconostocaceae	Weissella
ASV0039	Bacteria	Firmicutes	Bacilli	Lactobacillales	Enterococcaceae	Enterococcus
ASV0040	Bacteria	Proteobacteria	Gammaproteobacteria	Enterobacterales	NA	NA
ASV0041	Bacteria	Firmicutes	Bacilli	Lactobacillales	Leuconostocaceae	Leuconostoc
ASV0043	Bacteria	Proteobacteria	Gammaproteobacteria	Oceanospirillales	Halomonadaceae	Zymobacter
ASV0044	Bacteria	Firmicutes	Bacilli	Acholeplasmatales	Acholeplasmataceae	Candidatus_Phytoplasma
ASV0045	Bacteria	Proteobacteria	Gammaproteobacteria	Enterobacterales	NA	NA
ASV0047	Bacteria	Proteobacteria	Gammaproteobacteria	Enterobacterales	Enterobacteriaceae	NA
ASV0048	Bacteria	Bacteroidota	Bacteroidia	Cytophagales	Cytophagaceae	Siphonobacter
ASV0049	Bacteria	Firmicutes	Bacilli	Lactobacillales	Lactobacillaceae	Lactobacillus
ASV0050	Bacteria	Proteobacteria	Gammaproteobacteria	Enterobacterales	NA	NA
ASV0051	Bacteria	Proteobacteria	Gammaproteobacteria	Enterobacterales	Yersiniaceae	Yersinia
ASV0052	Bacteria	Proteobacteria	Gammaproteobacteria	Pseudomonadales	Pseudomonadaceae	Pseudomonas
ASV0053	Bacteria	Firmicutes	Bacilli	Lactobacillales	Streptococcaceae	Lactococcus
ASV0055	Bacteria	Proteobacteria	Gammaproteobacteria	Cardiobacteriales	Cardiobacteriaceae	Suttonella
ASV0056	Bacteria	Actinobacteriota	Actinobacteria	Micrococcales	NA	NA
ASV0057	Bacteria	Proteobacteria	Gammaproteobacteria	Pseudomonadales	Pseudomonadaceae	Pseudomonas
ASV0058	Bacteria	Proteobacteria	Alphaproteobacteria	Rhizobiales	Rhizobiaceae	Allorhizobium-Neorhizobium-Pararhizobium-Rhizobium
ASV0059	Bacteria	Proteobacteria	Gammaproteobacteria	Enterobacterales	NA	NA
ASV0060	Bacteria	Proteobacteria	Gammaproteobacteria	Enterobacterales	NA	NA
ASV0061	Bacteria	Proteobacteria	Gammaproteobacteria	Enterobacterales	Enterobacteriaceae	NA
ASV0063	Bacteria	Proteobacteria	Gammaproteobacteria	Pseudomonadales	Moraxellaceae	Acinetobacter
ASV0064	Bacteria	Firmicutes	Bacilli	Bacillales	Bacillaceae	NA
ASV0065	Bacteria	Proteobacteria	Alphaproteobacteria	Rhizobiales	Rhizobiaceae	NA
ASV0066	Bacteria	Proteobacteria	Gammaproteobacteria	Pseudomonadales	Pseudomonadaceae	Pseudomonas
ASV0067	Bacteria	Firmicutes	Bacilli	Lactobacillales	Leuconostocaceae	Leuconostoc
ASV0068	Bacteria	Proteobacteria	Gammaproteobacteria	Enterobacterales	NA	NA
ASV0070	Bacteria	Proteobacteria	Gammaproteobacteria	Pseudomonadales	Pseudomonadaceae	Pseudomonas
ASV0071	Bacteria	Proteobacteria	Gammaproteobacteria	Burkholderiales	Comamonadaceae	Delftia
ASV0072	Bacteria	Firmicutes	Bacilli	Lactobacillales	Lactobacillaceae	Lactobacillus
ASV0073	Bacteria	Proteobacteria	Gammaproteobacteria	Pseudomonadales	Moraxellaceae	Acinetobacter
ASV0074	Bacteria	Actinobacteriota	Actinobacteria	Micrococcales	Micrococcaceae	Rothia
ASV0075	Bacteria	Firmicutes	Bacilli	Lactobacillales	Leuconostocaceae	Weissella
ASV0076	Bacteria	Firmicutes	Clostridia	Clostridiales	Clostridiaceae	Candidatus_Arthromitus
ASV0077	Bacteria	Proteobacteria	Gammaproteobacteria	Burkholderiales	Burkholderiaceae	Ralstonia
ASV0078	Bacteria	Firmicutes	Bacilli	Bacillales	Bacillaceae	Bacillus
ASV0079	Bacteria	Proteobacteria	Gammaproteobacteria	Enterobacterales	NA	NA
ASV0080	Bacteria	Firmicutes	Bacilli	Lactobacillales	Leuconostocaceae	Leuconostoc
ASV0082	Bacteria	Firmicutes	Bacilli	Lactobacillales	Leuconostocaceae	Leuconostoc
ASV0083	Bacteria	Proteobacteria	Gammaproteobacteria	Enterobacterales	Enterobacteriaceae	NA
ASV0085	Bacteria	Campilobacterota	Campylobacteria	Campylobacterales	Helicobacteraceae	Helicobacter
ASV0086	Bacteria	Firmicutes	Bacilli	Lactobacillales	NA	NA
ASV0088	Bacteria	Proteobacteria	Gammaproteobacteria	Enterobacterales	NA	NA
ASV0089	Bacteria	Proteobacteria	Gammaproteobacteria	Enterobacterales	NA	NA
ASV0091	Bacteria	Proteobacteria	Gammaproteobacteria	Enterobacterales	Yersiniaceae	Serratia
ASV0092	Bacteria	Firmicutes	Bacilli	Staphylococcales	Staphylococcaceae	Staphylococcus
ASV0093	Bacteria	Actinobacteriota	Actinobacteria	Corynebacteriales	Mycobacteriaceae	Mycobacterium
ASV0094	Bacteria	Firmicutes	Bacilli	Lactobacillales	Lactobacillaceae	Lactobacillus
ASV0095	Bacteria	Firmicutes	Bacilli	Lactobacillales	Leuconostocaceae	Weissella
ASV0096	Bacteria	Firmicutes	Bacilli	Lactobacillales	Leuconostocaceae	Weissella
ASV0097	Bacteria	Firmicutes	Clostridia	Clostridiales	Clostridiaceae	Candidatus_Arthromitus
ASV0098	Bacteria	Proteobacteria	Gammaproteobacteria	Pseudomonadales	Moraxellaceae	Acinetobacter
ASV0099	Bacteria	Firmicutes	Bacilli	Lactobacillales	Lactobacillaceae	Lactobacillus
ASV0101	Bacteria	Firmicutes	Bacilli	Lactobacillales	Leuconostocaceae	Leuconostoc
ASV0102	Bacteria	Proteobacteria	Alphaproteobacteria	Rhizobiales	Beijerinckiaceae	Bosea
ASV0103	Bacteria	Proteobacteria	Alphaproteobacteria	Rhodobacterales	Rhodobacteraceae	Paracoccus
ASV0104	Bacteria	Firmicutes	Bacilli	Lactobacillales	Lactobacillaceae	Lactobacillus
ASV0105	Bacteria	Firmicutes	Bacilli	Lactobacillales	Leuconostocaceae	Weissella
ASV0106	Bacteria	Proteobacteria	Gammaproteobacteria	Enterobacterales	Enterobacteriaceae	NA
ASV0107	Bacteria	Firmicutes	Bacilli	Lactobacillales	Lactobacillaceae	Lactobacillus
ASV0108	Bacteria	Proteobacteria	Alphaproteobacteria	Rhizobiales	Rhizobiaceae	Allorhizobium-Neorhizobium-Pararhizobium-Rhizobium
ASV0110	Bacteria	Proteobacteria	Gammaproteobacteria	Enterobacterales	Yersiniaceae	Serratia
ASV0111	Bacteria	Firmicutes	Bacilli	Lactobacillales	Leuconostocaceae	Weissella
ASV0113	Bacteria	Firmicutes	Bacilli	Lactobacillales	Leuconostocaceae	Leuconostoc
ASV0115	Bacteria	Firmicutes	Clostridia	Clostridiales	Clostridiaceae	Candidatus_Arthromitus
ASV0116	Bacteria	Firmicutes	Bacilli	Lactobacillales	Leuconostocaceae	Weissella
ASV0117	Bacteria	Proteobacteria	Gammaproteobacteria	Enterobacterales	NA	NA
ASV0118	Bacteria	Proteobacteria	Alphaproteobacteria	Rhizobiales	Rhizobiaceae	NA
ASV0119	Bacteria	Actinobacteriota	Actinobacteria	Micrococcales	Micrococcaceae	Micrococcus
ASV0120	Bacteria	Firmicutes	Bacilli	Staphylococcales	Staphylococcaceae	Staphylococcus
ASV0121	Bacteria	Proteobacteria	Gammaproteobacteria	Pseudomonadales	Moraxellaceae	Acinetobacter
ASV0123	Bacteria	Firmicutes	Clostridia	Clostridiales	Clostridiaceae	Candidatus_Arthromitus
ASV0124	Bacteria	Firmicutes	Bacilli	Lactobacillales	Leuconostocaceae	Fructobacillus
ASV0125	Bacteria	Proteobacteria	Gammaproteobacteria	Enterobacterales	Erwiniaceae	Tatumella
ASV0126	Bacteria	Firmicutes	Bacilli	Lactobacillales	Lactobacillaceae	Lactobacillus
ASV0127	Bacteria	Firmicutes	Bacilli	Lactobacillales	Leuconostocaceae	Weissella
ASV0128	Bacteria	Firmicutes	Bacilli	Lactobacillales	Leuconostocaceae	Leuconostoc
ASV0129	Bacteria	Proteobacteria	Gammaproteobacteria	Enterobacterales	NA	NA
ASV0130	Bacteria	Proteobacteria	Alphaproteobacteria	Rhizobiales	Rhizobiaceae	Mesorhizobium
ASV0133	Bacteria	Firmicutes	Bacilli	Lactobacillales	Leuconostocaceae	Weissella
ASV0134	Bacteria	Firmicutes	Bacilli	Bacillales	Bacillaceae	Bacillus
ASV0135	Bacteria	Firmicutes	Clostridia	Clostridiales	Clostridiaceae	Candidatus_Arthromitus
ASV0137	Bacteria	Firmicutes	Bacilli	Lactobacillales	Leuconostocaceae	Leuconostoc
ASV0138	Bacteria	Firmicutes	Bacilli	Lactobacillales	Lactobacillaceae	Lactobacillus
ASV0139	Bacteria	Proteobacteria	Gammaproteobacteria	Pseudomonadales	Pseudomonadaceae	Pseudomonas
ASV0144	Bacteria	Firmicutes	Bacilli	Lactobacillales	Leuconostocaceae	Leuconostoc
ASV0150	Bacteria	Actinobacteriota	Actinobacteria	Micrococcales	Micrococcaceae	Rothia
ASV0153	Bacteria	Firmicutes	Bacilli	Lactobacillales	Leuconostocaceae	Weissella
ASV0154	Bacteria	Firmicutes	Bacilli	Lactobacillales	Leuconostocaceae	Leuconostoc
ASV0156	Bacteria	Proteobacteria	Gammaproteobacteria	Pseudomonadales	Moraxellaceae	Acinetobacter
ASV0157	Bacteria	Proteobacteria	Gammaproteobacteria	Enterobacterales	Enterobacteriaceae	NA
ASV0158	Bacteria	Proteobacteria	Gammaproteobacteria	Enterobacterales	Enterobacteriaceae	NA
ASV0159	Bacteria	Proteobacteria	Gammaproteobacteria	Enterobacterales	NA	NA
ASV0164	Bacteria	Firmicutes	Bacilli	Lactobacillales	NA	NA
ASV0165	Bacteria	Proteobacteria	Alphaproteobacteria	Rhizobiales	Rhizobiaceae	Allorhizobium-Neorhizobium-Pararhizobium-Rhizobium
ASV0166	Bacteria	Bacteroidota	Bacteroidia	Flavobacteriales	Weeksellaceae	Chryseobacterium
ASV0169	Bacteria	Firmicutes	Bacilli	Lactobacillales	Lactobacillaceae	Lactobacillus
ASV0170	Bacteria	Firmicutes	Bacilli	Lactobacillales	Leuconostocaceae	Weissella
ASV0172	Bacteria	Firmicutes	Bacilli	Lactobacillales	Lactobacillaceae	Lactobacillus
ASV0174	Bacteria	Proteobacteria	Gammaproteobacteria	Enterobacterales	Yersiniaceae	NA
ASV0178	Bacteria	Firmicutes	Bacilli	Lactobacillales	Leuconostocaceae	Fructobacillus
ASV0183	Bacteria	Firmicutes	Bacilli	Lactobacillales	NA	NA
ASV0184	Bacteria	Firmicutes	Bacilli	Lactobacillales	Lactobacillaceae	Lactobacillus
ASV0188	Bacteria	Proteobacteria	Gammaproteobacteria	Pseudomonadales	Moraxellaceae	NA
ASV0189	Bacteria	Firmicutes	Bacilli	Lactobacillales	Lactobacillaceae	Lactobacillus
ASV0191	Bacteria	Firmicutes	Bacilli	Lactobacillales	Lactobacillaceae	Lactobacillus
ASV0195	Bacteria	Firmicutes	Bacilli	Lactobacillales	Leuconostocaceae	Leuconostoc
ASV0201	Bacteria	Firmicutes	Bacilli	Lactobacillales	Lactobacillaceae	Lactobacillus
ASV0202	Bacteria	Proteobacteria	Gammaproteobacteria	Enterobacterales	Erwiniaceae	Tatumella
ASV0222	Bacteria	Firmicutes	Bacilli	Lactobacillales	Lactobacillaceae	Lactobacillus
ASV0223	Bacteria	Firmicutes	Bacilli	Lactobacillales	Vagococcaceae	Vagococcus
ASV0233	Bacteria	Firmicutes	Bacilli	Lactobacillales	Leuconostocaceae	NA
ASV0243	Bacteria	Firmicutes	Bacilli	Lactobacillales	Lactobacillaceae	Lactobacillus
ASV0248	Bacteria	Firmicutes	Bacilli	Lactobacillales	Lactobacillaceae	Lactobacillus
ASV0283	Bacteria	Firmicutes	Bacilli	Lactobacillales	Lactobacillaceae	Lactobacillus
ASV0383	Bacteria	Actinobacteriota	Actinobacteria	Micrococcales	Dermabacteraceae	Brachybacterium

## Sheet: Fig 3a and d_birds meta data
#NAME	Type	Origin	Bird_ID	Current_Diet	Days
S2ban15	droppings	S	2	ban	15		Birds origin
S3ban15	droppings	S	3	ban	15		S = South, Experienced
N8oB15	droppings	N	8	oB	15		N = North, Naïve
S5ban15	droppings	S	5	ban	15
S4ban15	droppings	S	4	ban	15
N10oB15	droppings	N	10	oB	15
S6ban15	droppings	S	6	ban	15
S2ban14	droppings	S	2	ban	14
N7oB15	droppings	N	7	oB	15
N9oB15	droppings	N	9	oB	15
S6ban14	droppings	S	6	ban	14
S6ban11	droppings	S	6	ban	11
S3ban11	droppings	S	3	ban	11
S3oB7	droppings	S	3	oB	7
S3ban10	droppings	S	3	ban	10
N8oB14	droppings	N	8	oB	14
S4ban14	droppings	S	4	ban	14
N9oB14	droppings	N	9	oB	14
S3oB1	droppings	S	3	oB	1
S1ban15	droppings	S	1	ban	15
S1ban14	droppings	S	1	ban	14
N7oB14	droppings	N	7	oB	14
S3ban14	droppings	S	3	ban	14
N7ban5	droppings	N	7	ban	5
S3ban22	droppings	S	3	ban	22
N10oB14	droppings	N	10	oB	14
N9ban5	droppings	N	9	ban	5
S1ban11	droppings	S	1	ban	11
N9oB22	droppings	N	9	oB	22
N9oB9	droppings	N	9	oB	9
N10oB21	droppings	N	10	oB	21
S5ban12	droppings	S	5	ban	12
S5ban14	droppings	S	5	ban	14
S1ban22	droppings	S	1	ban	22
S2oB7	droppings	S	2	oB	7
S3oB5	droppings	S	3	oB	5
S3ban9	droppings	S	3	ban	9
S2ban9	droppings	S	2	ban	9
N7oB22	droppings	N	7	oB	22
S6ban10	droppings	S	6	ban	10
N10oB18	droppings	N	10	oB	18
S6ban12	droppings	S	6	ban	12
S1oB7	droppings	S	1	oB	7
N8oB16	droppings	N	8	oB	16
S3ban12	droppings	S	3	ban	12
N9ban7	droppings	N	9	ban	7
N10ban1	droppings	N	10	ban	1
N10oB22	droppings	N	10	oB	22
N9ban1	droppings	N	9	ban	1
S6oB3	droppings	S	6	oB	3
N8oB11	droppings	N	8	oB	11
N9oB16	droppings	N	9	oB	16
N8oB21	droppings	N	8	oB	21
S3oB3	droppings	S	3	oB	3
N10ban4	droppings	N	10	ban	4
S4oB7	droppings	S	4	oB	7
S4ban9	droppings	S	4	ban	9
N9oB21	droppings	N	9	oB	21
N9ban3	droppings	N	9	ban	3
S3ban18	droppings	S	3	ban	18
N10ban3	droppings	N	10	ban	3
S6oB1	droppings	S	6	oB	1
N7oB16	droppings	N	7	oB	16
S1ban9	droppings	S	1	ban	9
N10oB16	droppings	N	10	oB	16
S1oB3	droppings	S	1	oB	3
S2ban10	droppings	S	2	ban	10
N8oB22	droppings	N	8	oB	22
S5oB7	droppings	S	5	oB	7
S1ban10	droppings	S	1	ban	10
N8ban1	droppings	N	8	ban	1
S4ban21	droppings	S	4	ban	21
S4ban16	droppings	S	4	ban	16
S6ban16	droppings	S	6	ban	16
S3oB4	droppings	S	3	oB	4
S3ban21	droppings	S	3	ban	21
S1ban21	droppings	S	1	ban	21
S4ban19	droppings	S	4	ban	19
S6ban19	droppings	S	6	ban	19
S5ban19	droppings	S	5	ban	19
S3ban19	droppings	S	3	ban	19
S6oB7	droppings	S	6	oB	7
N10ban7	droppings	N	10	ban	7
N7oB18	droppings	N	7	oB	18
S5ban11	droppings	S	5	ban	11
N9oB18	droppings	N	9	oB	18
N7oB19	droppings	N	7	oB	19
S1ban12	droppings	S	1	ban	12
N8oB12	droppings	N	8	oB	12
N7oB21	droppings	N	7	oB	21
S5oB3	droppings	S	5	oB	3
N9oB12	droppings	N	9	oB	12
S4ban18	droppings	S	4	ban	18
S2ban18	droppings	S	2	ban	18
S1ban18	droppings	S	1	ban	18
N7ban1	droppings	N	7	ban	1
S2ban12	droppings	S	2	ban	12
S5ban16	droppings	S	5	ban	16
N8ban7	droppings	N	8	ban	7
N9oB19	droppings	N	9	oB	19
N8oB19	droppings	N	8	oB	19
N8oB18	droppings	N	8	oB	18
S1oB4	droppings	S	1	oB	4
S4ban12	droppings	S	4	ban	12
N9oB11	droppings	N	9	oB	11
S4ban22	droppings	S	4	ban	22
S2ban11	droppings	S	2	ban	11
S4oB3	droppings	S	4	oB	3
S2ban16	droppings	S	2	ban	16
S6ban18	droppings	S	6	ban	18
S2oB1	droppings	S	2	oB	1
N10oB9	droppings	N	10	oB	9
S5oB5	droppings	S	5	oB	5
S2oB3	droppings	S	2	oB	3
S6ban22	droppings	S	6	ban	22
N10oB12	droppings	N	10	oB	12
N10oB11	droppings	N	10	oB	11
S2ban19	droppings	S	2	ban	19
N10oB19	droppings	N	10	oB	19
S6ban21	droppings	S	6	ban	21
N7ban7	droppings	N	7	ban	7
N7ban4	droppings	N	7	ban	4
S2oB5	droppings	S	2	oB	5
S6oB4	droppings	S	6	oB	4
S1ban16	droppings	S	1	ban	16
S6oB5	droppings	S	6	oB	5
N7oB11	droppings	N	7	oB	11
S2oB4	droppings	S	2	oB	4
S5ban10	droppings	S	5	ban	10
S4oB4	droppings	S	4	oB	4
N10ban5	droppings	N	10	ban	5
N8ban4	droppings	N	8	ban	4
S1oB5	droppings	S	1	oB	5
S2ban21	droppings	S	2	ban	21
N7oB12	droppings	N	7	oB	12
S1ban19	droppings	S	1	ban	19
S5oB4	droppings	S	5	oB	4
N10oB10	droppings	N	10	oB	10
S5ban22	droppings	S	5	ban	22
N8ban3	droppings	N	8	ban	3
S4oB5	droppings	S	4	oB	5
N8oB9	droppings	N	8	oB	9
S5ban18	droppings	S	5	ban	18
S5oB1	droppings	S	5	oB	1
N7oB10	droppings	N	7	oB	10
N8oB10	droppings	N	8	oB	10
N9oB10	droppings	N	9	oB	10

## Sheet: Fig 3b
						Relative abundance (%)
Phylum	Class	Order	Family	Genuys	Genus	N_ban	N_oB	S_ban	S_oB		Birds origin
Firmicutes	Bacilli	Lactobacillales	Lactobacillaceae	Lactobacillus	Lactobacillus	32.9107	6.02448	47.0539	34.1003		S = South, Experienced
Firmicutes	Bacilli	Lactobacillales	Leuconostocaceae	Weissella	Weissella	0.0264605	24.494	0.136334	14.8781		N = North, Naïve
Firmicutes	Bacilli	Lactobacillales	Leuconostocaceae	Leuconostoc	Leuconostoc	9.93836	0.713728	4.00521	0.246157
Firmicutes	Bacilli	Lactobacillales	Streptococcaceae	Streptococcus	D_Streptococcus	0.0203176	0.0427138	0.389542	3.04315
Firmicutes	Bacilli	Mycoplasmatales	Mycoplasmataceae	Ureaplasma	Ureaplasma	5.73366	0.0202803	0.0007929	0.133552
Firmicutes	Clostridia	Clostridiales	Clostridiaceae	Candidatus_Arthromitus	Candidatus_Arthromitus	2.68957	10.6645	24.4476	3.80175
Proteobacteria	Gammaproteobacteria	Enterobacterales	Erwiniaceae	Pantoea	Pantoea	0.00268842	36.699	0.142196	13.9008
Proteobacteria	Gammaproteobacteria	Enterobacterales	Enterobacteriaceae	Uncl.	Uncl. Enterobacteriaceae	0.120108	1.72328	7.64351	11.3205
Proteobacteria	Gammaproteobacteria	Enterobacterales	Enterobacteriaceae	Escherichia/Shigella	Escherichia/Shigella	5.44446	3.35193	2.1956	3.09681
Proteobacteria	Gammaproteobacteria	Enterobacterales	Uncl.	Uncl.	Uncl. Enterobacterales	7.79322	6.60564	4.94691	1.61622
Proteobacteria	Gammaproteobacteria	Burkholderiales	Burkholderiaceae	Burkholderia-Caballeronia-Paraburkholderia	Burkholderia	15.1305	0.663634	0.503696	1.39235
Proteobacteria	Gammaproteobacteria	Burkholderiales	Oxalobacteraceae	Janthinobacterium	Janthinobacterium	3.51072	0.492604	0.0386865	0.112569
Proteobacteria	Gammaproteobacteria	Cardiobacteriales	Cardiobacteriaceae	Suttonella	Suttonella	0	0.00490026	0.526353	4.8565
Proteobacteria	Gammaproteobacteria	PseudomoUncl.dales	PseudomoUncl.daceae	Pseudomonas	Pseudomonas	9.21468	5.0545	0.779987	0.388577
Other	Other	Other	Other	Other	Other	7.46449	3.44476	7.1897	7.11259

## Sheet: Fig 3c 
	Ban	Ob
Genus/Source	Relative abundance (%)
Lactobacillus	0.882936	1.66929
Weissella	0.145868	1.96641
Leuconostoc	1.97683	0.024441
D_Streptococcus	0	0
Ureaplasma	0	0
Candidatus_Arthromitus	1.76739	0.00823287
Pantoea	0.675941	50.4609
Uncl. Enterobacteriaceae	1.43884	4.91298
Escherichia/Shigella	9.37773	3.90707
Uncl. Enterobacterales	0.229418	9.97072
Burkholderia	58.8614	3.47632
Janthinobacterium	3.35993	2.12679
Suttonella	0	0
Pseudomonas	12.5526	14.2895
Other	8.53099	4.70979

## Sheet: Fig 4a
	OD600
Bacterial isolate number	LB	LB+BITC	Growth ratio
1	1.164	0.973	0.835911
2	1.054	0.229	0.217268
3	1.072	0.493	0.459888
4	1.15	0.537	0.466957
5	1.073	0.639	0.595527
6	1.125	0.38	0.337778
7	1.225	0.09	0.0734694
8	1.236	0.128	0.10356
9	1.074	0.42	0.391061
10	1.197	0.133	0.111111
11	1.17	0.944	0.806838
12	1.158	1.083	0.935233
13	1.189	0.142	0.119428
14	1.216	0.089	0.0731908
15	1.236	0.229	0.185275
16	1.133	0.777	0.68579
17	1.314	0.809	0.615677
18	1.312	0.72	0.54878
19	1.291	0.673	0.521301
20	1.451	0.116	0.0799449
21	1.28	0.157	0.122656
22	1.107	0.101	0.0912376
23	1.068	0.063	0.0589888
24	1.206	0.663	0.549751
25	1.218	0.074	0.0607553
26	1.288	0.649	0.503882
27	1.323	0.113	0.0854119
28	1.2	1.039	0.865833
29	1.253	0.541	0.431764
30	1.198	0.617	0.515025
31	0.613	1.058	1.72594
32	0.842	0.713	0.846793
33	0.812	0.538	0.662562
34	1.222	0.255	0.208674
35	1.178	0.719	0.610357
36	0.648	1.041	1.60648
37	1.129	0.564	0.499557
38	1.216	0.673	0.553454
39	1.025	0.726	0.708293
40	1.187	0.654	0.550969
41	1.198	0.535	0.446578
42	0.833	0.77	0.92437
43	0.775	0.309	0.39871
44	0.889	0.34	0.382452
45	0.121	0.554	4.57851
46	0.533	0.275	0.515947
47	1.005	0.104	0.103483
48	1.038	0.395	0.380539
49	0.801	0.441	0.550562
50	0.42	0.446	1.0619

[truncated: 5 more sheets: Fig 4c, Fig 4d, Fig 4e, Fig 4f, Fig 5a]
